# Supplementary material for: Biological Characteristics of the Cytochrome P 450 Family and the Mechanism of Terpinolene Metabolism in Hyalomma asiaticum (Acari: Ixodidae)
Source: Int J Mol Sci. 2024 Oct 25;25(21):11467. doi: 10.3390/ijms252111467 (PMC11546871; doi:10.3390/ijms252111467)
Supplement: Supplementary file 1 [file ijms-25-11467-s001.zip]

Archive with 1 entries (1 files):
- ijms-3193866-supplementary material.pdf
